# Supplementary material for: Using Network Science to Analyse Football Passing Networks: Dynamics, Space, Time, and the Multilayer Nature of the Game
Source: Front Psychol. 2018 Oct 8;9:1900. doi: 10.3389/fpsyg.2018.01900 (PMC6186964; doi:10.3389/fpsyg.2018.01900)
Supplement: Supplementary file 1 [file Table_1.XLSX]

## Sheet: player_code_and_name
NODE NUMBER	PLAYER NAME
1	'Luis_Suárez'
2	'Sergio_Busquets'
3	'Gerard_Piqué'
4	'Thomas_Vermaelen'
5	'Jordi_Alba'
6	'Ivan_Rakitic'
7	'Marc-André_ter'
8	'Paulinho_Paulinho'
9	'Sergi_Roberto'
10	'Lionel_Messi'
11	'Andrés_Iniesta'
12	'Nélson_Semedo'
13	'André_Gomes'
14	'Aleix_Vidal'
15	'Raphael_Varane'
16	'Daniel_Carvajal'
17	'Casemiro_Casemiro'
18	'Keylor_Navas'
19	'Sergio_Ramos'
20	'Marcelo_Marcelo'
21	'Cristiano_Ronaldo'
22	'Toni_Kroos'
23	'Mateo_Kovacic'
24	'Luka_Modric'
25	'Karim_Benzema'
26	'Nacho_Nacho'
27	'Gareth_Bale'
28	'Marco_Asensio'

## Sheet: matrix_passes_between_players
NODE NUMBER	1	2	3	4	5	6	7	8	9	10	11	12	13	14	15	16	17	18	19	20	21	22	23	24	25	26	27	28
1	0	3	0	1	2	2	0	2	3	7	1	1	0	0	0	0	0	0	0	0	0	0	0	0	0	0	0	0
2	4	0	8	9	5	11	2	5	10	10	9	1	0	0	0	0	0	0	0	0	0	0	0	0	0	0	0	0
3	4	5	0	6	2	7	3	6	6	3	0	1	0	2	0	0	0	0	0	0	0	0	0	0	0	0	0	0
4	1	2	3	0	18	0	10	1	0	0	2	0	0	0	0	0	0	0	0	0	0	0	0	0	0	0	0	0
5	5	13	1	7	0	1	2	5	0	7	13	0	0	0	0	0	0	0	0	0	0	0	0	0	0	0	0	0
6	1	21	8	4	2	0	1	3	10	4	2	1	0	0	0	0	0	0	0	0	0	0	0	0	0	0	0	0
7	1	4	8	2	4	2	0	6	4	0	1	1	1	0	0	0	0	0	0	0	0	0	0	0	0	0	0	0
8	3	5	3	0	2	2	0	0	9	7	3	0	0	0	0	0	0	0	0	0	0	0	0	0	0	0	0	0
9	3	5	8	0	2	14	2	9	0	8	2	2	1	0	0	0	0	0	0	0	0	0	0	0	0	0	0	0
10	6	5	2	2	1	8	0	8	7	0	5	1	3	1	0	0	0	0	0	0	0	0	0	0	0	0	0	0
11	2	8	0	3	14	3	0	5	0	6	0	0	0	0	0	0	0	0	0	0	0	0	0	0	0	0	0	0
12	1	0	0	0	0	1	1	0	3	0	0	0	0	0	0	0	0	0	0	0	0	0	0	0	0	0	0	0
13	0	0	0	1	1	0	0	0	0	1	0	0	0	0	0	0	0	0	0	0	0	0	0	0	0	0	0	0
14	0	0	0	0	0	0	0	0	0	1	0	0	0	0	0	0	0	0	0	0	0	0	0	0	0	0	0	0
15	0	0	0	0	0	0	0	0	0	0	0	0	0	0	0	7	3	3	6	1	0	3	1	2	1	2	1	1
16	0	0	0	0	0	0	0	0	0	0	0	0	0	0	6	0	5	1	1	1	3	1	7	16	4	0	0	0
17	0	0	0	0	0	0	0	0	0	0	0	0	0	0	4	5	0	2	5	3	0	5	3	3	1	1	0	0
18	0	0	0	0	0	0	0	0	0	0	0	0	0	0	3	4	1	0	2	4	0	0	0	3	0	0	0	1
19	0	0	0	0	0	0	0	0	0	0	0	0	0	0	5	1	2	1	0	9	0	9	1	2	0	1	0	1
20	0	0	0	0	0	0	0	0	0	0	0	0	0	0	1	1	5	0	6	0	11	8	4	1	5	1	0	3
21	0	0	0	0	0	0	0	0	0	0	0	0	0	0	1	1	0	0	1	6	0	3	2	3	5	0	0	0
22	0	0	0	0	0	0	0	0	0	0	0	0	0	0	5	5	4	2	2	12	3	0	3	6	1	0	1	2
23	0	0	0	0	0	0	0	0	0	0	0	0	0	0	2	3	8	0	2	4	2	5	0	6	0	0	0	0
24	0	0	0	0	0	0	0	0	0	0	0	0	0	0	1	10	3	0	2	4	6	6	6	0	2	3	6	0
25	0	0	0	0	0	0	0	0	0	0	0	0	0	0	0	6	1	0	1	1	1	1	1	0	0	0	0	0
26	0	0	0	0	0	0	0	0	0	0	0	0	0	0	3	0	0	0	0	0	1	0	0	4	0	0	2	0
27	0	0	0	0	0	0	0	0	0	0	0	0	0	0	0	0	0	0	0	1	1	1	0	3	0	2	0	1
28	0	0	0	0	0	0	0	0	0	0	0	0	0	0	0	0	0	0	1	2	1	2	0	1	0	0	1	0
